# Supplementary material for: Community Structure and Toxicity Potential of Cyanobacteria during Summer and Winter in a Temperate-Zone Lake Susceptible to Phytoplankton Blooms
Source: Toxins (Basel). 2024 Aug 14;16(8):357. doi: 10.3390/toxins16080357 (PMC11359657; doi:10.3390/toxins16080357)
Supplement: Supplementary file 1 [file toxins-16-00357-s001.zip]

Archive with 8 entries (8 files):
- S2.pdf
- S3.pdf
- S4.pdf
- S5.pdf
- S6.pdf
- S7.pdf
- S8.pdf
- S1.pdf
